# Supplementary material for: Genome-Wide Mapping of Loci Explaining Variance in Scrotal Circumference in Nellore Cattle
Source: PLoS One. 2014 Feb 18;9(2):e88561. doi: 10.1371/journal.pone.0088561 (PMC3928245; doi:10.1371/journal.pone.0088561)
Supplement: File S2 — Genes mapping against the loci detected for scrotal circumference in Nellore cattle. (XLS) [file pone.0088561.s004.xls]

## Sheet: Genes
Chromosome	Start	End	Ensembl ID	Ensembl Gene Name	Biotype
4	29124581	29216280	ENSBTAG00000003709	ITGB8	protein_coding
4	29456588	29575557	ENSBTAG00000002595	ABCB5	protein_coding
4	29595419	29597808	ENSBTAG00000002604	SP8	protein_coding
4	30124743	30125198	ENSBTAG00000045673	Unknown	protein_coding
4	30321664	30400544	ENSBTAG00000014389	SP4	protein_coding
4	30420509	30799675	ENSBTAG00000013078	DNAH11	protein_coding
4	30796235	30839424	ENSBTAG00000004976	BT.61280	protein_coding
6	5344468	5348769	ENSBTAG00000037426	Unknown	protein_coding
6	5474607	5499008	ENSBTAG00000047900	BT.71247	protein_coding
6	5533052	5535233	ENSBTAG00000024874	BT.56334	protein_coding
6	5536842	5566204	ENSBTAG00000035129	BT.56334	protein_coding
6	6013172	6020467	ENSBTAG00000035319	BT.87489	protein_coding
6	6218169	6264276	ENSBTAG00000035764	BT.71247	protein_coding
6	6219956	6244737	ENSBTAG00000040228	Unknown	protein_coding
6	6499944	6500030	ENSBTAG00000037311	Unknown	miRNA
6	6874055	7070187	ENSBTAG00000024888	PDE5A	protein_coding
7	59136028	59267638	ENSBTAG00000006762	SH3RF2	protein_coding
7	59288868	59309661	ENSBTAG00000044067	PLAC8L1	protein_coding
7	59319662	59382124	ENSBTAG00000006765	LARS	protein_coding
7	59327871	59327939	ENSBTAG00000044246	SNORD112	snoRNA
7	59386958	59387051	ENSBTAG00000047554	Unknown	miRNA
7	59406125	59463982	ENSBTAG00000011642	RBM27	protein_coding
7	59524545	59525876	ENSBTAG00000018817	BT.106485	protein_coding
7	59609543	59609649	ENSBTAG00000042815	U6	snRNA
7	59633829	59684718	ENSBTAG00000003259	TCERG1	protein_coding
7	59688671	59689933	ENSBTAG00000003260	GPR151	protein_coding
7	59782768	60099412	ENSBTAG00000001862	PPP2R2B	protein_coding
10	26902108	26903076	ENSBTAG00000015983	Unknown	protein_coding
10	26916706	26917662	ENSBTAG00000032801	OR11H6	protein_coding
10	26924387	26925352	ENSBTAG00000039785	OR11H6	protein_coding
10	26932005	26932931	ENSBTAG00000032799	Unknown	protein_coding
10	26948544	26949581	ENSBTAG00000032798	Unknown	protein_coding
10	26963201	26964130	ENSBTAG00000006198	Unknown	protein_coding
10	26984485	26985506	ENSBTAG00000038868	Unknown	protein_coding
10	26998519	26999445	ENSBTAG00000037959	Unknown	protein_coding
10	27026976	27027914	ENSBTAG00000038227	Unknown	protein_coding
10	27062437	27063384	ENSBTAG00000039315	Unknown	protein_coding
10	27071792	27072736	ENSBTAG00000048109	Unknown	protein_coding
10	27081655	27082170	ENSBTAG00000047483	Unknown	protein_coding
10	27084385	27084553	ENSBTAG00000045521	Unknown	miRNA
10	27085890	27086834	ENSBTAG00000038485	Unknown	protein_coding
10	27123660	27124592	ENSBTAG00000046970	Unknown	protein_coding
10	27142659	27143630	ENSBTAG00000025068	Unknown	protein_coding
10	27153518	27154462	ENSBTAG00000039416	Unknown	protein_coding
10	27178466	27179998	ENSBTAG00000039120	Unknown	protein_coding
10	27189547	27190857	ENSBTAG00000038672	Unknown	protein_coding
10	27201627	27202568	ENSBTAG00000032792	OR4Q3	protein_coding
10	27216970	27217899	ENSBTAG00000037411	Unknown	protein_coding
10	27230231	27231172	ENSBTAG00000046651	BT.50284	protein_coding
10	27243253	27244179	ENSBTAG00000046390	OR4N4	protein_coding
10	27257686	27258612	ENSBTAG00000047311	OR4N2	protein_coding
10	27267832	27268755	ENSBTAG00000032789	OR4N2	protein_coding
10	27277494	27278453	ENSBTAG00000011510	OR4K2	protein_coding
10	27289005	27289943	ENSBTAG00000037511	Unknown	protein_coding
10	27303085	27304025	ENSBTAG00000032783	Unknown	pseudogene
10	27343498	27344469	ENSBTAG00000009039	OR4K5	protein_coding
10	27354031	27354967	ENSBTAG00000032781	Unknown	pseudogene
10	27362585	27364366	ENSBTAG00000039370	OR4K1	protein_coding
10	27407174	27408109	ENSBTAG00000035758	OR4K15	protein_coding
10	27462669	27463598	ENSBTAG00000047802	OR4L1	protein_coding
10	27480392	27481303	ENSBTAG00000022915	OR4Q2	protein_coding
10	27490262	27491179	ENSBTAG00000004821	OR4K14	protein_coding
10	27523855	27524781	ENSBTAG00000046488	OR4N5	protein_coding
10	27641548	27642453	ENSBTAG00000047984	Unknown	protein_coding
10	27660839	27661780	ENSBTAG00000047348	Unknown	protein_coding
10	27688548	27689504	ENSBTAG00000046061	Unknown	protein_coding
10	27716035	27717346	ENSBTAG00000046009	Unknown	protein_coding
10	27726092	27727613	ENSBTAG00000046370	Unknown	protein_coding
10	27827279	27828217	ENSBTAG00000047566	Unknown	protein_coding
10	27842828	27843766	ENSBTAG00000038188	Unknown	protein_coding
10	27849079	27850059	ENSBTAG00000013255	Unknown	protein_coding
10	27882291	27883226	ENSBTAG00000046207	Unknown	protein_coding
10	27894917	27895849	ENSBTAG00000047465	Unknown	protein_coding
10	27915938	27916873	ENSBTAG00000045618	Unknown	protein_coding
10	27944302	27945240	ENSBTAG00000039354	Unknown	protein_coding
10	27989292	27990230	ENSBTAG00000003549	Unknown	protein_coding
10	28022293	28023255	ENSBTAG00000035309	OR4F15	protein_coding
10	28047935	28049148	ENSBTAG00000039554	Unknown	protein_coding
10	28065337	28067016	ENSBTAG00000039707	Unknown	protein_coding
10	28122623	28123573	ENSBTAG00000040459	Unknown	protein_coding
10	28137446	28138571	ENSBTAG00000038083	Unknown	protein_coding
10	28167665	28168600	ENSBTAG00000037647	Unknown	protein_coding
10	28211979	28212917	ENSBTAG00000038963	Unknown	protein_coding
10	28224035	28226552	ENSBTAG00000039884	Unknown	protein_coding
10	28255475	28256440	ENSBTAG00000040609	Unknown	protein_coding
10	28281890	28284034	ENSBTAG00000038531	Unknown	protein_coding
10	28331829	28339111	ENSBTAG00000020040	LPCAT4	protein_coding
10	28340123	28350132	ENSBTAG00000014948	C15ORF55	protein_coding
10	28351840	28355349	ENSBTAG00000025632	NOP10	protein_coding
10	28357075	28439037	ENSBTAG00000016236	SLC12A6	protein_coding
10	28441593	28445103	ENSBTAG00000006416	EMC4	protein_coding
10	28459345	28509712	ENSBTAG00000006413	C15ORF29	protein_coding
10	28548978	28564464	ENSBTAG00000007385	C10H15ORF24	protein_coding
10	28577031	28578629	ENSBTAG00000037985	CHRM5	protein_coding
10	28594116	28788420	ENSBTAG00000044029	AVEN	protein_coding
10	28789149	29100901	ENSBTAG00000025642	RYR3	protein_coding
10	35314025	35329297	ENSBTAG00000002006	THBS1	protein_coding
10	35350329	35538497	ENSBTAG00000012015	FSIP1	protein_coding
10	35566119	35695711	ENSBTAG00000016826	GPR176	protein_coding
10	35707709	35804772	ENSBTAG00000014351	EIF2AK4	protein_coding
10	35726854	35726958	ENSBTAG00000043106	U6	snRNA
10	78878185	78893823	ENSBTAG00000014234	C10H14orf53	protein_coding
10	78906241	79442326	ENSBTAG00000004171	BT.53642	protein_coding
10	79451694	79486866	ENSBTAG00000010239	BT.54344	protein_coding
10	79536643	79579325	ENSBTAG00000011767	MPP5	protein_coding
10	79584175	79599910	ENSBTAG00000016309	ATP6V1D	protein_coding
10	79600115	79620580	ENSBTAG00000016311	EIF2S1	protein_coding
10	79623479	79644198	ENSBTAG00000016255	PLEK2	protein_coding
10	79690916	79713922	ENSBTAG00000012900	TMEM229B	protein_coding
10	79765957	79808955	ENSBTAG00000018297	PLEKHH1	protein_coding
10	79811040	79819485	ENSBTAG00000018299	BT.61756	protein_coding
10	79815457	79816448	ENSBTAG00000046048	Unknown	protein_coding
10	79824702	79824857	ENSBTAG00000045619	RPL39	protein_coding
14	20596074	20606765	ENSBTAG00000009474	Unknown	protein_coding
14	20717785	20720429	ENSBTAG00000040351	BOSTAUV1R-PS402	protein_coding
14	20738814	20740407	ENSBTAG00000046307	Unknown	pseudogene
14	20740960	20987465	ENSBTAG00000044106	KIAA0146	protein_coding
14	21033277	21034329	ENSBTAG00000017016	H3F3C	protein_coding
14	21038513	21164037	ENSBTAG00000017019	PRKDC	protein_coding
14	21164873	21192165	ENSBTAG00000046325	Unknown	protein_coding
14	21225303	21245522	ENSBTAG00000023218	UBE2V2	protein_coding
14	21577309	21580910	ENSBTAG00000013227	SNAI2	protein_coding
14	23254313	23254419	ENSBTAG00000042577	U6	snRNA
14	23263815	23264810	ENSBTAG00000016159	NPBWR1	protein_coding
14	23373836	23395443	ENSBTAG00000000914	OPRK1	protein_coding
14	23511301	23558678	ENSBTAG00000003450	BT.61946	protein_coding
14	23561303	23613020	ENSBTAG00000003454	RGS20	protein_coding
14	23620858	23637730	ENSBTAG00000003460	TCEA1	protein_coding
14	23651477	23668800	ENSBTAG00000004243	LYPLA1	protein_coding
14	23675383	23680928	ENSBTAG00000001174	MRPL15	protein_coding
14	23724626	23725771	ENSBTAG00000033627	Unknown	protein_coding
14	23735755	23737474	ENSBTAG00000022539	POLR2K	protein_coding
14	23884842	23886642	ENSBTAG00000005748	SOX17	protein_coding
14	23990193	23999338	ENSBTAG00000011203	RP1	protein_coding
14	24019278	24100855	ENSBTAG00000047303	BT.63389	protein_coding
14	24295567	24610955	ENSBTAG00000044050	XKR4	protein_coding
14	24711327	24747118	ENSBTAG00000005893	TMEM68	protein_coding
14	24747219	24772713	ENSBTAG00000005898	TGS1	protein_coding
14	24847257	24920713	ENSBTAG00000020034	LYN	protein_coding
14	24955079	24956324	ENSBTAG00000019147	RPS20	protein_coding
14	24955769	24955835	ENSBTAG00000045097	snoU54	snoRNA
14	24970516	24970679	ENSBTAG00000028889	U1	snRNA
14	24975950	24976948	ENSBTAG00000019145	C-MOS	protein_coding
14	25007291	25009296	ENSBTAG00000004022	PLAG1	protein_coding
14	25052885	25058779	ENSBTAG00000033284	CHCHD7	protein_coding
14	25067486	25067823	ENSBTAG00000039031	Unknown	protein_coding
14	25105062	25117554	ENSBTAG00000018570	SDR16C5	protein_coding
14	25153583	25179651	ENSBTAG00000040321	SDR16C6	protein_coding
14	25218586	25222991	ENSBTAG00000004924	PENK	protein_coding
14	25492090	25492184	ENSBTAG00000043923	U6	snRNA
14	25544907	25560879	ENSBTAG00000015637	IMPAD1	protein_coding
14	26115608	26116813	ENSBTAG00000011933	FAM110B	protein_coding
14	26180764	26180919	ENSBTAG00000047136	RPL39	protein_coding
14	26271677	26304080	ENSBTAG00000009138	UBXN2B	protein_coding
14	26349329	26358692	ENSBTAG00000005287	BT.48294	protein_coding
14	26380394	26380557	ENSBTAG00000033622	U1	snRNA
14	26412824	26447192	ENSBTAG00000019910	SDCBP	protein_coding
14	26448145	26500189	ENSBTAG00000008958	NSMAF	protein_coding
14	26631190	26941726	ENSBTAG00000004954	TOX	protein_coding
14	27637561	27719848	ENSBTAG00000017529	CA8	protein_coding
14	27864735	27937015	ENSBTAG00000000948	RAB2A	protein_coding
14	28044276	28171159	ENSBTAG00000021841	CHD7	protein_coding
14	28338276	28338335	ENSBTAG00000045005	Unknown	miRNA
14	28538433	28539187	ENSBTAG00000043978	CLVS1	protein_coding
14	28700905	28888284	ENSBTAG00000026283	ASPH	protein_coding
14	29074175	29074285	ENSBTAG00000044415	5S_rRNA	rRNA
14	29679163	29679690	ENSBTAG00000014045	Unknown	pseudogene
14	29716316	29716441	ENSBTAG00000045031	SNORA70	snoRNA
14	29736445	29759096	ENSBTAG00000007534	GGH	protein_coding
14	29765171	29793700	ENSBTAG00000022471	TTPA	protein_coding
14	29830349	29863766	ENSBTAG00000018557	BT.75826	protein_coding
14	30487543	30487663	ENSBTAG00000046964	Unknown	miRNA
14	30815411	30815521	ENSBTAG00000036421	bta-mir-124a-2	miRNA
14	30966876	30967865	ENSBTAG00000033173	BHLHE22	protein_coding
14	30967437	30967517	ENSBTAG00000046203	Unknown	miRNA
14	30982608	31154016	ENSBTAG00000001299	BT.58547	protein_coding
14	31274131	31274386	ENSBTAG00000044542	7SK	misc_RNA
14	31487739	31487823	ENSBTAG00000044711	snoMe28S-Gm3113	snoRNA
14	31505038	31505144	ENSBTAG00000042153	U6	snRNA
14	31695684	31720448	ENSBTAG00000015901	ARMC1	protein_coding
14	31735268	31794502	ENSBTAG00000008629	MTFR1	protein_coding
14	31803026	31857899	ENSBTAG00000011614	PDE7A	protein_coding
14	31836774	31836905	ENSBTAG00000042250	SNORA72	snoRNA
14	31840098	31840918	ENSBTAG00000021821	Unknown	pseudogene
14	32050488	32143515	ENSBTAG00000015229	DNAJC5B	protein_coding
14	32164442	32210852	ENSBTAG00000021009	TRIM55	protein_coding
14	32213577	32215193	ENSBTAG00000033128	CRH	protein_coding
14	32532904	32536287	ENSBTAG00000040021	Unknown	protein_coding
14	32699360	32701121	ENSBTAG00000016716	BT.24869	protein_coding
14	32702918	32735889	ENSBTAG00000004476	BT.47646	protein_coding
14	32760708	32786980	ENSBTAG00000002192	C14H8orf46	protein_coding
14	32834387	32834493	ENSBTAG00000042834	U6	snRNA
14	32840049	32862669	ENSBTAG00000011981	MYBL1	protein_coding
14	32884899	32908633	ENSBTAG00000006695	VCPIP1	protein_coding
14	33004983	33065711	ENSBTAG00000013284	SGK3	protein_coding
14	33074314	33113841	ENSBTAG00000000620	C8ORF45	protein_coding
14	33116511	33116597	ENSBTAG00000043234	SNORD87	snoRNA
14	33149806	33194416	ENSBTAG00000011205	BT.42457	protein_coding
14	33207211	33207319	ENSBTAG00000028700	5S_rRNA	rRNA
14	33207508	33226917	ENSBTAG00000002784	COPS5	protein_coding
14	33243588	33342863	ENSBTAG00000014689	CSPP1	protein_coding
14	33343880	33480413	ENSBTAG00000014691	ARFGEF1	protein_coding
14	33559384	33644209	ENSBTAG00000044080	CPA6	protein_coding
14	34040796	34340573	ENSBTAG00000022169	PREX2	protein_coding
14	34427579	34830956	ENSBTAG00000022588	C8ORF34	protein_coding
14	35476252	35558292	ENSBTAG00000004720	SULF1	protein_coding
18	34476952	34556068	ENSBTAG00000001104	CMTM4	protein_coding
18	34577220	34597773	ENSBTAG00000000458	DYNC1LI2	protein_coding
18	34603130	34630641	ENSBTAG00000016438	CCDC79	protein_coding
18	34636280	34660241	ENSBTAG00000010132	NAE1	protein_coding
18	34668691	34677726	ENSBTAG00000020889	CA7	protein_coding
18	34709889	34711484	ENSBTAG00000046708	PDP2	protein_coding
18	34733118	34743031	ENSBTAG00000009585	CDH16	protein_coding
18	34746055	34749250	ENSBTAG00000013929	RRAD	protein_coding
18	34754940	34756799	ENSBTAG00000013931	FAM96B	protein_coding
18	34757953	34770083	ENSBTAG00000005093	BT.20720	protein_coding
18	34775141	34787908	ENSBTAG00000040413	CES3	protein_coding
18	34795758	34810221	ENSBTAG00000038325	CES4A	protein_coding
18	34824499	34871222	ENSBTAG00000016103	CBFB	protein_coding
18	34878576	34906646	ENSBTAG00000005058	C18H16orf70	protein_coding
18	34908886	34910089	ENSBTAG00000046879	Unknown	pseudogene
18	34912745	34918691	ENSBTAG00000012642	TRADD	protein_coding
18	34918530	34922481	ENSBTAG00000023632	BT.29334	protein_coding
18	34922999	34927749	ENSBTAG00000003514	HSF4	protein_coding
18	34928332	34931932	ENSBTAG00000003519	NOL3	protein_coding
18	34933328	34937158	ENSBTAG00000003521	KIAA0895L	protein_coding
18	34940463	34946013	ENSBTAG00000012035	BT.26113	protein_coding
18	34947877	34954517	ENSBTAG00000012063	E2F4	protein_coding
18	34954745	34959266	ENSBTAG00000001286	ELMO3	protein_coding
18	34957610	34957701	ENSBTAG00000029999	bta-mir-328	miRNA
18	34961686	34974863	ENSBTAG00000001287	LRRC29	protein_coding
18	34974964	34977126	ENSBTAG00000002327	TMEM208	protein_coding
18	34977246	34993385	ENSBTAG00000032427	FHOD1	protein_coding
18	34995067	35013345	ENSBTAG00000039190	SLC9A5	protein_coding
18	35019679	35028432	ENSBTAG00000021570	PLEKHG4	protein_coding
18	35028379	35056000	ENSBTAG00000032396	KCTD19	protein_coding
18	35056134	35117221	ENSBTAG00000001838	LRRC36	protein_coding
18	35101143	35101808	ENSBTAG00000046690	Unknown	protein_coding
18	35121243	35124820	ENSBTAG00000019822	TPPP3	protein_coding
18	35125731	35146419	ENSBTAG00000038134	ZDHHC1	protein_coding
18	35159766	35165470	ENSBTAG00000005685	BT.49451	protein_coding
18	35165958	35205066	ENSBTAG00000014553	ATP6V0D1	protein_coding
18	35205885	35206635	ENSBTAG00000014556	AGRP	protein_coding
18	35242381	35310549	ENSBTAG00000008860	FAM65A	protein_coding
18	35270360	35290823	ENSBTAG00000013757	CTCF	protein_coding
18	35296998	35327453	ENSBTAG00000018900	RLTPR	protein_coding
18	35327418	35333286	ENSBTAG00000018903	ACD	protein_coding
18	35333982	35335939	ENSBTAG00000023734	BT.20795	protein_coding
18	35336140	35339583	ENSBTAG00000018904	BT.30029	protein_coding
18	35339676	35341472	ENSBTAG00000018906	C16ORF86	protein_coding
18	35344408	35383712	ENSBTAG00000018908	GFOD2	protein_coding
18	35386426	35452124	ENSBTAG00000032763	RANBP10	protein_coding
18	35453981	35463410	ENSBTAG00000006387	TSNAXIP1	protein_coding
18	35463582	35467533	ENSBTAG00000006404	CENPT	protein_coding
18	35472716	35474389	ENSBTAG00000006411	THAP11	protein_coding
18	35476833	35491550	ENSBTAG00000006414	NUTF2	protein_coding
18	35493612	35504658	ENSBTAG00000006417	EDC4	protein_coding
18	35521165	35534184	ENSBTAG00000018037	PSKH1	protein_coding
18	35540357	35542906	ENSBTAG00000018040	PSMB10	protein_coding
18	35544370	35547611	ENSBTAG00000018043	LCAT	protein_coding
18	35547822	35569646	ENSBTAG00000018045	SLC12A4	protein_coding
18	35576307	35580517	ENSBTAG00000002824	DPEP3	protein_coding
18	35583505	35587974	ENSBTAG00000039426	DPEP2	protein_coding
18	35600677	35602509	ENSBTAG00000004290	DDX28	protein_coding
18	35602603	35634596	ENSBTAG00000014644	DUS2L	protein_coding
18	35640709	35732176	ENSBTAG00000004368	BT.105181	protein_coding
18	35719532	35719639	ENSBTAG00000042313	U6	snRNA
18	35735066	35741010	ENSBTAG00000004375	ESRP2	protein_coding
18	35747167	35760966	ENSBTAG00000007512	PLA2G15	protein_coding
18	35751634	35752059	ENSBTAG00000009195	Unknown	pseudogene
18	35763843	35794542	ENSBTAG00000012112	SLC7A6	protein_coding
18	35795189	35803175	ENSBTAG00000009636	SLC7A6OS	protein_coding
21	2566	25936	ENSBTAG00000008251	SNRPN	protein_coding
21	736183	737792	ENSBTAG00000002186	NDN	protein_coding
21	781268	784819	ENSBTAG00000045998	MAGEL2	protein_coding
21	1050189	1050299	ENSBTAG00000039698	Unknown	miRNA
21	1291700	1291806	ENSBTAG00000046055	U6	snRNA
21	1302798	1302923	ENSBTAG00000029086	5S_rRNA	rRNA
21	1306299	1306417	ENSBTAG00000047328	5S_rRNA	rRNA
21	1309835	1309954	ENSBTAG00000046780	5S_rRNA	rRNA
21	1410450	1410555	ENSBTAG00000042140	U6	snRNA
21	1492040	1508578	ENSBTAG00000006621	Unknown	protein_coding
21	1594958	1595061	ENSBTAG00000044247	5S_rRNA	rRNA
21	1600479	1600585	ENSBTAG00000042316	U6	snRNA
21	1632141	1649614	ENSBTAG00000023079	Unknown	protein_coding
21	1666053	1666171	ENSBTAG00000035268	5S_rRNA	rRNA
21	1746233	1751043	ENSBTAG00000006648	Unknown	protein_coding
21	1852998	1854799	ENSBTAG00000013567	OR5D13	protein_coding
21	1883667	1883785	ENSBTAG00000048284	5S_rRNA	rRNA
21	1899414	1917513	ENSBTAG00000035333	Unknown	protein_coding
21	2018203	2018322	ENSBTAG00000046925	5S_rRNA	rRNA
21	2075526	2075618	ENSBTAG00000047044	SNORD116	snoRNA
21	2078254	2078346	ENSBTAG00000047252	SNORD116	snoRNA
21	2081015	2081105	ENSBTAG00000046568	SNORD116	snoRNA
21	2083792	2083885	ENSBTAG00000046093	SNORD116	snoRNA
21	2086259	2086350	ENSBTAG00000046213	SNORD116	snoRNA
21	2130286	2130377	ENSBTAG00000048121	SNORD116	snoRNA
21	2133094	2133185	ENSBTAG00000042812	SNORD116	snoRNA
21	2135603	2135691	ENSBTAG00000045376	SNORD116	snoRNA
21	2138852	2138942	ENSBTAG00000042115	SNORD116	snoRNA
21	2141302	2141395	ENSBTAG00000045308	SNORD116	snoRNA
21	2151596	2151677	ENSBTAG00000044769	SNORD116	snoRNA
21	2156239	2156319	ENSBTAG00000045426	SNORD116	snoRNA
21	2228539	2228588	ENSBTAG00000042125	SNORD115	snoRNA
21	2232314	2232394	ENSBTAG00000042397	SNORD115	snoRNA
21	2234419	2234498	ENSBTAG00000043599	SNORD115	snoRNA
21	2236971	2237049	ENSBTAG00000042769	SNORD115	snoRNA
21	2239029	2239108	ENSBTAG00000042719	SNORD115	snoRNA
21	2241135	2241215	ENSBTAG00000043080	SNORD115	snoRNA
21	2262456	2262522	ENSBTAG00000045459	SNORD109A	snoRNA
21	2346814	2410193	ENSBTAG00000002487	UBE3A	protein_coding
