# Supplementary material for: Genome-Wide Mapping of Loci Explaining Variance in Scrotal Circumference in Nellore Cattle
Source: PLoS One. 2014 Feb 18;9(2):e88561. doi: 10.1371/journal.pone.0088561 (PMC3928245; doi:10.1371/journal.pone.0088561)
Supplement: File S3 — QTLdb hits for scrotal circumference corrected for age (SCA) and age and weight (SCAW). (XLS) [file pone.0088561.s005.xls]

## Sheet: SCA
Chromosome	QTL start	QTL end	QTL type	QTLdb ID	Trait	Pubmed ID
6	119691	44526237	Reproduction	3562	Calving ease (direct)	16899702
6	3230027	8968256	Production	15727	Body weight (birth)	22303340
6	3230027	8968256	Reproduction	4629	Dairy form	10791796
6	4581398	25744422	Production	10760	Body weight (birth)	20477797
6	4581398	33930092	Reproduction	10759	Calving ease (direct)	20477797
10	14372064	35790220	Production	10868	Body weight (birth)	20477797
10	14372064	35790220	Production	10867	Body weight (weaning)	20477797
10	14372064	54676592	Reproduction	10871	Calving ease (maternal)	20477797
10	15119141	71531833	Reproduction	10296	Teat length	15377635
10	15119141	71531833	Reproduction	4634	Teat placement	10791796
10	15119141	71531833	Reproduction	10294	Udder attachment	15377635
10	21324022	45116946	Production	1578	Body depth	16230715
10	21324022	45116946	Reproduction	1580	Strength	16230715
10	26289542	54676592	Production	10873	Body weight (yearling)	20477797
10	26289542	35790220	Reproduction	10870	Calving ease (direct)	20477797
10	26289542	35790220	Reproduction	1719	Twinning	16026340
10	27463161	38689902	Production	11470	Dry matter intake	19744142
10	27639530	27815898	Production	4523	Body weight (slaughter)	17347893
10	35790220	54676592	Production	10872	Body weight (mature)	20477797
10	75917952	92494840	Reproduction	11444	Dystocia (direct)	12613879
10	75917952	92494840	Reproduction	2702	Dystocia (maternal)	12613879
10	75917952	93540445	Reproduction	11353	Dystocia (maternal)	19912419
10	75917952	92494840	Reproduction	11445	Stillbirth (direct)	12613879
10	75917952	92494840	Reproduction	2703	Stillbirth (maternal)	12613879
10	75917952	98316824	Reproduction	1579	Udder attachment	16230715
10	76365496	92488860	Production	10878	Body weight (birth)	20477797
14	6311565	71762521	Production	5375	Body weight (birth)	19016677
14	6311565	30372479	Reproduction	5374	Gestation length	19016677
14	9884020	25219037	Production	2627	Body weight (birth)	15537758
14	10808022	25219037	Production	1734	Average Daily Gain	15537759
14	19204282	28658498	Reproduction	10959	Calving ease (maternal)	20477797
14	19204282	42398519	Production	10962	Height (mature)	20477797
14	25219037	29795454	Production	1731	Body weight (mean)	15537759
14	25219037	35530275	Production	2630	Pre-weaning average daily gain	15537758
14	25219037	29928419	Production	1592	Rump angle	16230715
14	25219037	84648390	Reproduction	4613	Stature	10575619
14	27225631	48646289	Reproduction	5385	Gestation length	19016677
14	27528288	27681412	Reproduction	5380	Gestation length	19016677
14	28658498	35992517	Reproduction	3584	Structural soundness	17183116
14	28658498	35530275	Production	10963	Weaning weight-maternal milk	20477797
14	29022869	81592341	Production	4514	Body weight (slaughter)	17347893
14	29932247	35278839	Production	1735	Average Daily Gain	15537759
14	29932247	35278839	Production	1732	Body weight (mean)	15537759
14	30449042	30602166	Production	6266	Body weight (200 day weaning)	19422365
14	30932126	31085250	Production	4539	Body weight (slaughter)	17347893
18	6885675	39814434	Reproduction	2707	Dystocia (maternal)	12613879
18	6885675	39814434	Reproduction	11362	Stillbirth (maternal)	19912419
18	18955411	39814434	Reproduction	1614	Udder attachment	16230715
18	18955411	39814434	Reproduction	1617	Udder composite index	16230715
18	18955411	39814434	Reproduction	1616	Udder depth	16230715
18	18955411	39814434	Reproduction	1615	Udder height	16230715
18	26070318	43680468	Production	11063	Body weight (weaning)	20477797
18	26125492	42550813	Production	5293	Residual feed intake	18791150
18	26125492	41792892	Production	5294	Residual feed intake	18791150
18	31494551	39814434	Production	3557	Length of productive life	16734691
18	31494551	39814434	Reproduction	3558	Pregnancy rate	16734691

## Sheet: SCAW
Chromosome	QTL start	QTL end	QTL type	QTLdb ID	Trait	Pubmed ID
4	10738893	29989263	Production	2544	Average Daily Gain	11325189
4	23084879	46850038	Reproduction	15175	Stillbirth (direct)	21183059
4	23084879	46850038	Reproduction	15176	Calving ease (maternal)	21183059
4	25964437	34688049	Production	5269	Residual feed intake	18791150
4	25964437	54969795	Production	5270	Residual feed intake	18791150
4	26158286	46594974	Reproduction	1558	Stature	16230715
4	28086203	35810331	Production	5271	Feed conversion ratio	18791150
4	30255862	49398182	Reproduction	10706	Scrotal circumference	20477797
4	30255862	59632835	Production	10709	Height (yearling)	20477797
4	30255862	59632835	Production	10712	Height (mature)	20477797
4	30255862	63721548	Production	10708	Body weight (weaning)	20477797
6	119691	44526237	Reproduction	3562	Calving ease (direct)	16899702
6	3230027	8968256	Production	15727	Body weight (birth)	22303340
6	3230027	8968256	Reproduction	4629	Dairy form	10791796
6	4581398	25744422	Production	10760	Body weight (birth)	20477797
6	4581398	33930092	Reproduction	10759	Calving ease (direct)	20477797
7	7241454	100015412	Production	3449	Heel depth	12605852
7	34768382	64188689	Reproduction	4656	Stillbirth (direct)	18420641
7	49887745	64188689	Production	10796	Body weight (yearling)	20477797
7	49887745	64188689	Production	10797	Weaning weight-maternal milk	20477797
7	49887745	64188689	Reproduction	10795	Calving ease (maternal)	20477797
7	55218838	67730277	Production	4416	Feed conversion ratio	17709790
7	59924824	60090232	Production	4544	Body weight (slaughter)	17347893
10	14372064	35790220	Production	10867	Body weight (weaning)	20477797
10	14372064	35790220	Production	10868	Body weight (birth)	20477797
10	14372064	54676592	Reproduction	10871	Calving ease (maternal)	20477797
10	15119141	71531833	Reproduction	10294	Udder attachment	15377635
10	15119141	71531833	Reproduction	10296	Teat length	15377635
10	15119141	71531833	Reproduction	4634	Teat placement	10791796
10	21324022	45116946	Production	1578	Body depth	16230715
10	21324022	45116946	Reproduction	1580	Strength	16230715
10	26289542	35790220	Reproduction	10870	Calving ease (direct)	20477797
10	26289542	35790220	Reproduction	1719	Twinning	16026340
10	26289542	54676592	Production	10873	Body weight (yearling)	20477797
10	27463161	38689902	Production	11470	Dry matter intake	19744142
10	27639530	27815898	Production	4523	Body weight (slaughter)	17347893
14	6311565	30372479	Reproduction	5374	Gestation length	19016677
14	6311565	71762521	Production	5375	Body weight (birth)	19016677
14	9884020	25219037	Production	2627	Body weight (birth)	15537758
14	10808022	25219037	Production	1734	Average Daily Gain	15537759
14	19204282	28658498	Reproduction	10959	Calving ease (maternal)	20477797
14	19204282	42398519	Production	10962	Height (mature)	20477797
14	25219037	29795454	Production	1731	Body weight (mean)	15537759
14	25219037	29928419	Production	1592	Rump angle	16230715
14	25219037	35530275	Production	2630	Pre-weaning average daily gain	15537758
14	25219037	84648390	Reproduction	4613	Stature	10575619
14	27225631	48646289	Reproduction	5385	Gestation length	19016677
14	27528288	27681412	Reproduction	5380	Gestation length	19016677
14	28658498	35530275	Production	10963	Weaning weight-maternal milk	20477797
14	28658498	35992517	Reproduction	3584	Structural soundness	17183116
14	29022869	81592341	Production	4514	Body weight (slaughter)	17347893
14	29932247	35278839	Production	1732	Body weight (mean)	15537759
14	29932247	35278839	Production	1735	Average Daily Gain	15537759
14	30449042	30602166	Production	6266	Body weight (200 day weaning)	19422365
14	30932126	31085250	Production	4539	Body weight (slaughter)	17347893
14	35271183	84648390	Production	6265	Height (400 days)	19422365
14	35271183	84648390	Reproduction	6267	Gestation length	19422365
